# Supplementary material for: Overview of Recent Liquid Chromatography Mass Spectrometry-Based Methods for Natural Toxins Detection in Food Products
Source: Toxins (Basel). 2022 May 4;14(5):328. doi: 10.3390/toxins14050328 (PMC9143482; doi:10.3390/toxins14050328)
Supplement: Supplementary file 1 [file toxins-14-00328-s001.zip]

Archive with 1 entries (1 files):
- toxins-1693556-supplementary.pdf
